# Supplementary material for: Neonatologists' Perspectives on Exploring Parental Spirituality in Prenatal Consultations
Source: Palliat Med Rep. 2023 Mar 30;4(1):92–9. doi: 10.1089/pmr.2022.0052 (PMC10066782; doi:10.1089/pmr.2022.0052)
Supplement: Supplemental data [file Suppl_MaterialS1.zip]

Archive with 2 entries (2 files):
- Manuscript Spiritual Terminology.docx
- Manuscript_Survey.docx
